# Supplementary material for: Will China’s audit of natural environmental resource promote green sustainable development? Evidence from PSM-DID analysis based on substantial and strategic pollution reduction
Source: PLoS One. 2022 Dec 13;17(12):e0278985. doi: 10.1371/journal.pone.0278985 (PMC9747048; doi:10.1371/journal.pone.0278985)
Supplement: S1 Dataset — (XLS) [file pone.0278985.s001.xls]

## Sheet: Sheet1
stock_code_1	Team	Patenti	Patent	patentud	City	city	aqi_x	aqi_y	AQI	Cash	Cash_ratio	Lev	Growth	lnsale	SOE	Salary_avg	Size	ROA	TobinQ	Province_2	province	Latitude	Huai_river	Lat	Industry	AC	inventor	fit	PM10	SO2	no2	CO	PM25	GDP_avg	Population	CPI	CityPatent	CitySewage	Green_Ratio	GDP	L_Patent	L_Patenti	L_Patentud	InSenior_avg	Salary	Temperature	Humidity	Rainfall	Sunshine
898	0	0	0	0	鞍山市	anshan	105.941	101.25	4.66289	2857349588	0.0312994	0.472062	-0.017032	25.028	1	9962.99	10.5827	0.010121	0.487387	辽宁	liaoning	41.12	33.19	7.93	3	192	46643	4.78173	133	57	38	3.8	76	11.0985	5.89275	4.63171	9.8795	6.66543	0.3882	-0.0904794	0	0	0	12.6465	9.20673
600569	0	0	0	0	安阳市	anyang	129.712	133.25	4.86532	6.71627e+08	0.0208927	0.762606	0.027318	24.0136	1	1663.61	9.91788	0.00104	0.247957	河南	henan	36.1	33.19	2.91	3	53	66902	4.74494	154	58	54	4.9	97	10.4691	6.23402	4.63366	10.4153	6.3347	0.2855	0.0642414	0	0	0	12.2708	7.41734
600482	0	0	0	0	保定市	baoding	171.544	167.833	5.11232	4.96153e+07	0.0114221	0.519129	0.100379	22.4721	1	5019.48	8.83783	0.031963	1.5698	河北	hebei	38.85	33.19	5.66	3	19	52990	4.82878	224	67	55	5.4	129	10.1989	7.04753	4.63201	9.91012	6.26187	0.4049	0.0450675	0	0	0	12.973	8.52128
600556	0	0	0	0	北海市	beihai	78.9606	60.1667	4.36895	-420477	-0.00771905	0.937778	0.113508	17.6735	0	927.078	6.29342	0.011139	6.42638	广西	guangxi	21.49	33.19	-11.7	3	28	118643	4.43655	58	13	14	1.9	29	10.89	5.0837	4.6357	9.17627	6.51204	0.3996	0.165709	0	0	0	11.402	6.83312
930	0	0	0	0	蚌埠市	bengbu	71	72	4.26268	1.14278e+08	0.0166484	0.547832	-0.025432	22.6908	1	6928.44	8.88198	0.004602	1.11556	安徽	anhui	32.93	33.19	-0.259998	3	153	102566	4.50577						10.4785	5.78935	4.63103	10.7869	6.42519	0.3888	0.142224	0	0	0	12.7659	8.84353
761	0	0	0	0	本溪市	benxi	87.4912	85.3333	4.47154	3858185115	0.0784653	0.67792	0.027095	24.4471	1	3748.32	10.0266	0.006404	0.306306	辽宁	liaoning	41.3	33.19	8.11	3	88	117522	4.78709	97	46	40	4	61	11.1255	5.1556	4.63171	9.8795	6.66543	0.5046	-0.0187742	0	0	0	12.2151	8.22933
600960	0	0	0	0	滨州市	binzhou	121.892	117.25	4.80314	-7.83781e+08	-0.262953	0.30124	-0.078901	20.8878	1	5106.7	8.2074	0.032911	1.21578	山东	shandong	37.36	33.19	4.17	3	121	115217	4.83618						10.9947	5.95314	4.63385	11.1957	6.84172	0.6029	0.0561202	0	0	0	12.6554	8.5385
600189	0	0	0	0	长春市	changchun	102.827	97.9167	4.63305	-7.90445e+08	-0.20402	0.632634	0.058286	21.1269	1	16241.8	8.53464	0.003158	0.678005	吉林	jilin	43.88	33.19	10.69	3	186	146546	4.81207	118	41	47	1.5	68	11.1689		4.63463	8.80941	5.57519		0.0678069	0	0	0	12.7792	9.69541	2.09186	4.06044	6.10256	7.89189
600127	0	0	0	0	常德市	changde	103.9	93.0833	4.64343	2.68918e+06	0.0019626	0.329424	0.121619	21.2426	1	8064.91	7.52186	0.009461	2.80092	湖南	hunan	29.05	33.19	-4.14	3	63	55493	4.52588	101	36	25	2.9	71	10.674	6.37004	4.63356	10.1901	6.31409	0.4371	0.110029	0	0	0	12.3191	8.9954
157	4	0	1	1	长沙市	changsha	107.791	100.917	4.68019	-11470922578	-0.122346	0.56006	-0.329268	23.9756	0	26793.8	9.91907	0.006697	0.58026	湖南	hunan	28.21	33.19	-4.98	3	187	67600	4.49807	84	24	42	1.8	74	11.587	6.59599	4.63356	10.1901	6.31409		0.0939002	0	0	0	13.9362	10.196	2.97553	4.2485	7.23548	7.39964
600710	0	0	0	0	常州市	changzhou	101.412	97.4167	4.61919	-1.84285e+08	-0.0707712	0.336578	0.012956	20.8759	1	14697.4	7.07327	-0.069238	1.44337	江苏	jiangsu	31.79	33.19	-1.4	3	62	74226	4.51556	104	36	40	1.7	67	11.5562	6.15401	4.63677	12.2062	7.39228	0.4292	0.101544	0	0	0	12.4032	9.5955
600528	0	0	0	0	成都市	chengdu	111.371	103.833	4.71287	-301531046	-0.00511238	0.883333	-0.101226	24.9931	1	4349.2	9.8623	0.006257	0.372342	四川	sichuan	30.67	33.19	-2.52	5	73	37075	4.55032	123	19	59	2	77	11.1565	7.275	4.63055	10.7605	6.27023		0.104041	0	0	0	13.0368	8.37798	2.83321	4.41884	6.88346	6.77628
600346	0	0	0	0	大连市	dalian	87.4692	78.75	4.47129	-7.79415e+07	-0.025939	0.749182	-0.280632	20.5909	0	4245.4	7.29912	-0.063155	0.735324	辽宁	liaoning	38.92	33.19	5.73	3	46	40937	4.84543	85	30	39	1.4	53	11.6077	6.55022	4.63171	9.8795	6.66543		0.000626079	0	0	0	12.7887	8.35383
600303	0	0	0	0	丹东市	dandong	81.1519	76.4167	4.39632	7.48389e+08	0.089434	0.698007	-0.161244	22.1236	0	4009.15	8.59082	0.002837	0.441074	辽宁	liaoning	40.13	33.19	6.94	3	11	38449	4.77979						10.653	5.49224	4.63171	9.8795	6.66543	0.3908	-0.0759234	0	0	0	12.6718	8.29658
600426	0	0	0	0	德州市	dezhou	138.572	138.833	4.93139	6.71114e+08	0.0514265	0.493271	0.146493	22.9964	1	8555.81	8.11642	0.061642	0.79944	山东	shandong	37.45	33.19	4.26	3	70	52170	4.84387						10.7286	6.34828	4.63385	11.1957	6.84172	0.439	0.055064	0	0	0	13.0791	9.05448
600183	0	0	0	0	东莞市	dongguan	95.7458	82.8333	4.5617	8.0693e+08	0.0970529	0.457906	0.129037	22.7272	0	15297.1	9.10698	0.06283	1.3658	广东	guangdong	23.04	33.19	-10.15	3	6	51848	4.39376						11.1649	6.7278	4.63773	12.1005	7.52752	0.4526	0.0712748	0	0	0	14.6123	9.63548
600308	0	0	0	0	东营市	dongying	127.454	124.833	4.84776	1038317735	0.0608413	0.617978	-0.049396	22.9492	0	8049.39	9.06739	0.003032	0.314022	山东	shandong	37.46	33.19	4.27	3	7	111770	4.77555						12.0075	5.35143	4.63385	11.1957	6.84172	0.4425	0.0554704	0	0	0	12.005	8.99348
973	0	0	0	0	佛山市	foshan	88.9516	73.9167	4.48809	1.88099e+08	0.0360742	0.570254	-0.095309	21.7281	1	13373.5	8.26256	0.021406	1.14661	广东	guangdong	23.05	33.19	-10.14	3	17	136169	4.42859						11.529	6.60131	4.63773	12.1005	7.52752	0.3978	0.0615434	0	0	0	13.407	9.5011
600199	0	0	0	0	阜阳市	fuyang	52	50	3.95124	6.75505e+07	0.0209767	0.310814	-0.002684	21.4532	1	6761.82	8.08178	0.027505	2.01409	安徽	anhui	32.89	33.19	-0.299999	3	189	120855	4.51943						9.63587	6.66352	4.63103	10.7869	6.42519	0.3388	0.119052	0	0	0	12.3959	8.8192
997	0	0	0	0	福州市	fuzhou	73.0941	63	4.29175	5.27998e+08	0.142249	0.503598	0.201973	21.5277	0	14168.2	8.20413	0.081658	3.94481	福建	fujian	26.08	33.19	-7.11	9	137	135895	4.48139	65	8	36	1.3	34	11.1562	6.61204	4.63492	10.5416	6.07627		0.103338	0	0	0	12.3362	9.55883	3.08191	4.29046	7.39572	7.37319
600332	0	0	0	0	广州市	guangzhou	89.2748	77.4167	4.49172	4.80215e+08	0.0337923	0.439934	0.067678	23.6571	1	33727.1	9.40886	0.085192	2.4635	广东	guangdong	23.16	33.19	-10.03	3	66	124797	4.48522	67	17	48	1.5	49	11.7635	7.17706	4.63773	12.1005	7.52752		0.0834448	0	0	0	13.0909	10.4261	3.12236	4.38203	7.7017	7.38684
600765	0	0	0	0	贵阳市	guiyang	82.1167	66.4167	4.40814	-3.73041e+08	-0.0281706	0.666221	-0.088211	22.485	1	4576.76	9.13368	0.009683	1.11922	贵州	guizhou	26.57	33.19	-6.62	3	163	157920	4.47985	74	24	31	1.3	48	10.9155	6.12381	4.6389	9.22108	4.95442		0.19749	0	0	0	13.1279	8.42897	2.75366	4.41884	7.35436	6.8638
571	0	0	0	0	海口市	haikou	70.9175	41.0833	4.26152	-1.52486e+08	-0.0341408	0.354891	-0.075873	20.674	0	11324	8.50674	0.021594	0.933194	海南	hainan	20.02	33.19	-13.17	2	110	120182	4.5136	42	6	16	0.9	23	10.8187	5.39848	4.63812	7.60589	4.81867		0.206778	0	0	0	13.489	9.33476	3.14845	4.41884	7.52957	7.65586
600797	0	0	0	0	杭州市	hangzhou	97.5718	90.3333	4.58059	1.5151e+08	0.0327368	0.635961	-0.096204	22.2718	0	15125.8	8.63355	-0.032338	1.29255	浙江	zhejiang	30.26	33.19	-2.93	9	89	25021	4.46185	98	21	50	1.3	65	11.771	6.79145	4.63531	12.1471	6.73281		0.10339	0	0	0	13.0285	9.62422	2.91777	4.30407	7.24201	7.25007
600418	0	0	0	0	合肥市	hefei	113	107.5	4.72739	2232524748	0.0831041	0.726354	0.016335	24.2554	1	25413.9	9.94093	0.020067	0.577783	安徽	anhui	31.86	33.19	-1.33	3	36	32103	4.48951	113	23	31	1.6	83	11.1227	6.64717	4.63103	10.7869	6.42519		0.108637	0	0	0	13.7146	10.1431	2.8622	4.34381	7.07429	7.3398
590	0	0	0	0	衡阳市	hengyang	114	110	4.7362	-8.69625e+07	-0.148193	0.686265	-0.206557	19.1293	1	24082.2	7.41095	-0.137319	6.055	湖南	hunan	26.89	33.19	-6.3	3	155	107206	4.47255						10.4023	6.59488	4.63356	10.1901	6.31409	0.3247	0.104686	0	0	0	12.3207	10.0893
2042	0	0	0	0	淮北市	huaibei	62	60	4.12713	3.3325e+08	0.0376088	0.608436	-0.017208	22.5369	0	3768.33	9.81728	0.01886	0.504818	安徽	anhui	33.97	33.19	0.780003	3	113	144736	4.81024						10.4723	5.37944	4.63103	10.7869	6.42519	0.4476	0.0795555	0	0	0	13.3718	8.23465
600801	0	0	0	0	黄石市	huangshi	96	96	4.56435	1907138483	0.0731918	0.5758	0.000738	23.4956	0	25838.3	9.55081	0.057328	0.546867	湖北	hubei	30.2	33.19	-2.99	3	196	59412	4.44326						10.8157	5.50501	4.63434	10.2503	6.41575	0.3222	0.0670123	0	0	0	14.1142	10.1597
100	0	0	0	0	惠州市	huizhou	79.355	63.25	4.37393	4179523752	0.0450007	0.710795	0.184058	25.3413	0	23676.9	11.2427	0.045574	0.38674	广东	guangdong	23.09	33.19	-10.1	3	72	159135	4.48394						11.0613	6.16049	4.63773	12.1005	7.52752	0.3695	0.120231	0	0	0	14.19	10.0723
600469	0	0	0	0	焦作市	jiaozuo	118.286	116.333	4.77311	1045422746	0.149569	0.600066	-0.043492	22.8233	1	6279.34	8.93853	0.04747	0.656592	河南	henan	35.24	33.19	2.05	3	127	39180	4.80771	134	62	46	3.7	80	10.8671	5.86718	4.63366	10.4153	6.3347	0.3706	0.0802116	0	0	0		8.74518
600273	0	0	0	0	嘉兴市	jiaxing	96.2409	90.75	4.56685	9.28336e+08	0.185378	0.426519	0.453219	21.9427	0	34719.1	6.91374	0.116229	2.332	浙江	zhejiang	30.77	33.19	-2.42	3	43	59227	4.52729						11.4784	6.12687	4.63531	12.1471	6.73281	0.4369	0.0651087	0	0	0	12.683	10.4551
600022	0	0	0	0	济南市	jinan	132.681	131.333	4.88795	3044702082	0.0648323	0.751607	-0.264008	24.6719	1	15544.4	10.3698	-0.029674	0.4276	山东	shandong	36.65	33.19	3.46	3	108	80559	4.80029	172	69	57	2.4	87	11.3151	6.56215	4.63385	11.1957	6.84172		0.103325	0	0	0	12.4507	9.65152	2.79728	4.02535	6.25843	7.68202
821	0	0	0	0	荆门市	jingmen	116	114	4.75359	9.77509e+07	0.0504047	0.394635	0.274889	20.6432	0	7525.62	7.67833	0.011322	1.7268	湖北	hubei	31.02	33.19	-2.17	3	148	17327	4.46924						10.7228	5.66957	4.63434	10.2503	6.41575	0.3996	0.089788	0	0	0	11.9793	8.9262
600566	0	0	0	0	荆州市	jingzhou	123.078	119.917	4.81282	-5.27016e+08	-0.156957	0.316799	0.22015	21.8173	0	21254.9	8.18312	0.154686	4.58486	湖北	hubei	30.33	33.19	-2.86	3	147	86103	4.50534	150	43	39	2.3	88	10.1575	6.3551	4.63434	10.2503	6.41575	0.3911	0.109039	0	0	0	13.3964	9.96439
600668	0	0	0	0	金华市	jinhua	99.6798	94.4167	4.60196	-1.20473e+08	-0.0320243	0.405425	0.049085	21.5373	1	12854	7.61036	0.084949	1.23386	浙江	zhejiang	29.12	33.19	-4.07	3	179	182018	4.45274						11.1222	6.30024	4.63531	12.1471	6.73281	0.3778	0.0842983	0	0	0	12.8381	9.46148
680	0	0	0	0	济宁市	jining	126.346	126.917	4.83903	-3.21167e+08	-0.028648	0.597773	-0.282764	22.7069	1	10389.2	8.957	-0.002488	0.83562	山东	shandong	35.38	33.19	2.19	3	109	117565	4.77115	154	73	47	2.2	88	10.741	6.71538	4.63385	11.1957	6.84172	0.3541	0.0852539	0	0	0	12.5245	9.24861
600459	0	0	0	0	昆明市	kunming	66.5434	56.75	4.19785	1.60489e+08	0.0558573	0.363511	0.267963	22.652	1	39332.9	6.72623	0.03184	1.65495	云南	yunnan	25.04	33.19	-8.15	3	83	178273	4.53716	70	20	36	1.5	35	10.9373	6.49768	4.63831	9.0027	5.45746		0.0871605	0	0	0	12.5989	10.5798	2.85647	4.20469	6.98407	7.87755
600192	0	0	0	0	兰州市	lanzhou	97.6272	90.1667	4.58116	1.19087e+08	0.0281898	0.545816	0.023383	21.445	1	6564.58	8.31434	0.019479	0.997583	甘肃	gansu	36.03	33.19	2.84	3	24	93018	4.82298	126	29	48	2.7	61	10.9109	5.9067	4.63599	8.5366	5.0876		0.126478	0	0	0	11.9966	8.7896	2.16332	4.09434	5.87661	7.82156
600496	0	0	0	0	六安市	liuan	74	72	4.30407	2.11281e+08	0.0215834	0.654878	-0.084303	22.6527	0	10386.7	8.87024	0.027065	0.665591	安徽	anhui	31.73	33.19	-1.46	5	23	86054	4.57325						9.86329	6.35176	4.63103	10.7869	6.42519	0.3915	0.0847349	0	0	0	13.1558	9.24838
528	0	0	0	0	柳州市	liuzhou	101.08	93.3333	4.61591	8.49655e+08	0.040845	0.561288	-0.182069	23.0548	1	4831.57	9.27397	0.009286	0.680493	广西	guangxi	24.33	33.19	-8.86	3	90	35627	4.44909	92	32	30	1.7	67	10.9517	5.96525	4.6357	9.17627	6.51204	0.4184	0.0987339	0	0	0	13.2127	8.48313
600388	0	0	0	0	龙岩市	longyan	55	54	4.00733	-3.58937e+08	-0.0313718	0.716476	0.082334	22.5195	0	11941.6	8.66371	0.040816	1.30812	福建	fujian	25.12	33.19	-8.07	3	198	139129	4.50297						11.0466	5.56068	4.63492	10.5416	6.07627	0.415	0.0957362	0	0	0	13.3492	9.38787
895	0	0	0	0	漯河市	luohe	73	119.5	4.29046	3695277132	0.168101	0.255731	0.01658	24.5453	0	9513.65	11.1296	0.160913	3.15835	河南	henan	33.56	33.19	0.370003	3	122	49924	4.77882						10.5014	5.5649	4.63366	10.4153	6.3347	0.3574	0.0924286	0	0	0	13.5197	9.16059
300263	4.5	0	2	2	洛阳市	luoyang	110.131	108	4.70167	3.71811e+08	0.138851	0.417123	0.707598	20.9424	0	6645.43	7.08339	0.055222	2.5502	河南	henan	34.7	33.19	1.51	3	107	56967	4.8195	129	49	42	3.3	74	10.8081	6.50549	4.63366	10.4153	6.3347	0.4215	0.0457883	4	2	2	12.6304	8.80184
568	0	0	0	0	泸州市	luzhou	103.228	92.1667	4.63694	2075799261	0.157606	0.256437	-0.486782	22.401	1	47537.5	7.55433	0.074108	2.17192	四川	sichuan	28.91	33.19	-4.28	3	106	148516	4.48268	93	25	38	1.5	65	10.2974	6.05444	4.63055	10.7605	6.27023	0.3992	0.104561	0	0	0	13.3629	10.7693
600808	0	0	0	0	马鞍山市	maanshan	99.0906	93.1667	4.59604	1426902124	0.0208273	0.622114	-0.189955	24.8146	1	9178.96	10.6061	0.003854	0.450725	安徽	anhui	31.56	33.19	-1.63	3	194	5620	4.43699	108	29	35	2.1	67	11.0036	5.4112	4.63103	10.7869	6.42519	0.4378	0.0311881	0	0	0	13.2978	9.12478
600839	0	0	0	0	绵阳市	mianyang	93.3723	80.8333	4.5366	-3.47881e+08	-0.00577638	0.677002	0.010677	24.8093	1	8275.59	11.0294	0.004442	0.357191	四川	sichuan	31.48	33.19	-1.71	3	139	68986	4.3864	82	16	39	1.4	56	10.4211	6.16319	4.63055	10.7605	6.27023	0.385	0.0857455	0	0	0	12.4267	9.02119
600316	0	0	0	0	南昌市	nanchang	86.1528	74.9167	4.45612	4.29423e+07	0.0048189	0.4458	0.206342	21.9619	1	14889.8	9.01736	0.011341	2.25084	江西	jiangxi	28.68	33.19	-4.51	3	32	102511	4.50147	85	25	33	1.6	52	11.1616	6.26344	4.63812	9.53474	5.49471		0.0994985	0	0	0	12.5749	9.6085	2.98568	4.31749	7.54513	7.50191
600716	0	0	0	0	南京市	nanjing	111.047	106.167	4.70996	-207658825	-0.0245943	0.714838	0.131936	21.3272	1	2705.09	4.93447	0.017488	0.840298	江苏	jiangsu	32.04	33.19	-1.15	11	29	85084	4.53351	124	25	54	1.6	74	11.5857	6.71248	4.63677	12.2062	7.39228		0.0916486	0	0	0	12.8558	7.90326	2.85647	4.31749	6.99586	7.53091
2484	3	1	1	0	南通市	nantong	96.4618	91.0833	4.56915	3.33571e+07	0.0170655	0.138897	0.041783	20.8675	0	3304.85	7.51207	0.08319	2.51645	江苏	jiangsu	32.01	33.19	-1.18	3	33	28110	4.56187	96	26	40	1.3	62	11.2575	6.59414	4.63677	12.2062	7.39228	0.4255	0.0976076	2	1	1	11.7991	8.10345
600366	0	0	0	0	宁波市	ningbo	83.6469	72.6667	4.4266	-1.8749e+08	-0.047609	0.187676	-0.328775	21.0847	0	36307.8	8.06054	0.055765	2.10993	浙江	zhejiang	29.86	33.19	-3.33	3	51	146768	4.48509	73	17	41	1.4	46	11.7812	6.66198	4.63531	12.1471	6.73281		0.0622192	0	0	0	13.2665	10.4998
629	0	0	0	0	攀枝花市	panzhihua	70.9293	65.8333	4.26168	-1895597456	-0.0362131	0.767554	0.075467	23.5434	1	6545.21	9.83162	-0.114082	0.589108	四川	sichuan	26.5	33.19	-6.69	2	78	9056	4.51103	83	51	32	3.2	40	11.1655	4.82479	4.63055	10.7605	6.27023	0.4381	0.0873664	0	0	0	12.427	8.78664
600690	0	0	0	0	青岛市	qingdao	94.4571	91.4167	4.54815	-1027669380	-0.0137011	0.611767	0.025054	25.2094	1	19603.8	10.902	0.089222	0.753703	山东	shandong	36.07	33.19	2.88	3	191	16726	4.70011	107	38	45	1.6	58	11.4776	6.80862	4.63385	11.1957	6.84172		0.0856223	0	0	0	12.9923	9.88353
600497	0	0	0	0	曲靖市	qujing	70.7384	60.25	4.25899	1594878516	0.0485654	0.651755	0.045358	23.6623	1	41293.3	9.40656	0.004059	0.58954	云南	yunnan	25.51	33.19	-7.68	2	87	62131	4.56823	58	27	21	1.8	35	10.1599	6.40009	4.63831	9.0027	5.45746	0.3406	-0.0223998	0	0	0	12.7099	10.6285
823	0	0	0	0	汕头市	shantou	76.3008	62.3333	4.33468	-3.81639e+08	-0.0800753	0.33981	0.123295	22.1049	1	12216	8.76311	0.041277	1.23031	广东	guangdong	23.39	33.19	-9.8	3	97	84484	4.48161	63	14	22	1.3	40	10.3482	6.31603	4.63773	12.1005	7.52752	0.4211	0.0961811	0	0	0	13.6386	9.41058
717	0	0	0	0	韶关市	shaoguan	90.1034	74.5	4.50096	-5.59444e+08	-0.0301256	0.841851	0.016983	23.6935	1	14317.8	9.09279	-0.074757	0.416926	广东	guangdong	24.84	33.19	-8.35	3	193	155484	4.48482						10.5555	5.67638	4.63773	12.1005	7.52752	0.4609	0.102389	0	0	0	12.5264	9.56933
600352	0	0	0	0	绍兴市	shaoxing	99.9398	93.5	4.60457	1279120705	0.0555546	0.469273	0.075549	23.4413	0	38052.3	9.23611	0.121945	1.30772	浙江	zhejiang	30.01	33.19	-3.18	3	138	34444	4.49884	96	36	50	1.4	63	11.4767	6.20778	4.63531	12.1471	6.73281	0.4358	0.075263	0	0	0	13.9007	10.5467
600167	0	0	0	0	沈阳市	shenyang	112.031	106.333	4.71878	-1023433300	-0.33733	0.657526	0.136554	20.31	0	325.526	6.71296	0.056272	0.95614	辽宁	liaoning	41.8	33.19	8.61	4	100	40630	4.86971	124	82	52	2	74	11.36	6.72106	4.63171	9.8795	6.66543		-0.00836201	0	0	0	11.7056	6.74367	2.32239	4.09434	5.89688	7.89767
63	3	1	1	0	深圳市	shenzhen	70.5271	54.1667	4.256	2982471254	0.0280798	0.752458	0.082909	25.1235	0	37719.1	11.2333	0.025681	0.584498	广东	guangdong	22.62	33.19	-10.57	3	115	97221	4.45808	53	9	35	1.4	34	11.915	6.98369	4.63773	12.1005	7.52752		0.103556	0	0	0	14.4903	10.5379
731	0	0	0	0	遂宁市	suining	158	161	5.06259	-3.20192e+08	-0.0707586	0.389214	-0.173181	22.2854	1	22689.9	7.88758	-0.054226	1.14895	四川	sichuan	30.52	33.19	-2.67	3	171	51460	4.49						10.1142	5.79682	4.63055	10.7605	6.27023	0.326	0.0990212	0	0	0	12.3356	10.0297
777	0	0	0	0	苏州市	suzhou	98.5971	95.0833	4.59104	1.39309e+08	0.0764566	0.390611	0.105193	20.7631	1	7202.06	7.10743	0.039021	5.96357	江苏	jiangsu	31.32	33.19	-1.87	3	145	113297	4.51455	86	25	53	1.5	66	11.7747	6.96734	4.63677	12.2062	7.39228	0.4221	0.0609784	0	0	0	12.8395	8.88226
600756	0	0	0	0	泰安市	taian	112.314	109.583	4.7213	412980385	0.205033	0.578409	0.238956	20.8052	1	16941	7.47477	0.038424	2.82178	山东	shandong	36.18	33.19	2.99	9	104	167596	4.78984	132	50	46	2.6	76	10.894	6.32638	4.63385	11.1957	6.84172	0.4387	0.0757839	0	0	0	12.7027	9.73755
600267	0	0	0	0	台州市	taizhou	82.6788	72.4167	4.41496	-1955353981	-0.113037	0.522227	0.173452	23.0355	1	29337.6	9.08862	0.031909	0.942184	浙江	zhejiang	28.65	33.19	-4.54	3	35	52867	4.49613						10.9486	6.40109	4.63531	12.1471	6.73281	0.4462	0.0742197	0	0	0	13.6698	10.2867
600409	0	0	0	0	唐山市	tangshan	137.006	137.667	4.92002	2432618882	0.121473	0.671275	0.07277	23.2645	1	8207.37	9.64037	0.024221	0.570104	河北	hebei	39.63	33.19	6.44	3	42	167899	4.80907	163	73	60	4.7	101	11.2979	6.6565	4.63201	9.91012	6.26187	0.4117	0.0170048	0	0	0	13.2016	9.01291
630	0	0	0	0	铜陵市	tongling	52	51	3.95124	-9.99345e+08	-0.0212956	0.666115	0.154185	25.2099	1	12161.8	9.6972	0.007188	0.630759	安徽	anhui	30.93	33.19	-2.26	3	182	128285	4.4472						11.4845	4.82479	4.63103	10.7869	6.42519	0.4671	0.0524684	0	0	0	12.7352	9.40614
880	0	0	0	0	潍坊市	weifang	125.728	124.167	4.83412	-4.95536e+06	-0.00140253	0.643916	0.323931	21.847	1	22041.7	8.0097	0.0132	0.892419	山东	shandong	36.62	33.19	3.43	3	124	105134	4.77635	146	59	42	2.2	78	10.8557	6.83057	4.63385	11.1957	6.84172	0.408	0.0828014	0	0	0	12.8484	10.0007
600760	0	0	0	0	威海市	weihai	89.0455	81.5833	4.48915	2.85757e+07	0.00923969	0.747133	-0.208322	21.6488	1	8347.26	8.46485	-0.055873	1.19675	山东	shandong	37.5	33.19	4.31	3	50	3837	4.77785						11.5068	5.64162	4.63385	11.1957	6.84172	0.4901	0.094384	0	0	0	11.364	9.02981
300412	2.66667	1	3	2	温州市	wenzhou	83.0227	71.1667	4.41911			0.214658	0.191643	19.0294	0	7132.07	6.22851	0.093947	2.29708	浙江	zhejiang	28.01	33.19	-5.18	3	116	47980		75	17	50	1.7	46	10.8798	6.81102	4.63531	12.1471	6.73281	0.3832	0.0747254	4	0	4	11.7911	8.8725
852	0	0	0	0	武汉市	wuhan	120.612	112.833	4.79258	1.03783e+07	0.00452136	0.465307	-0.112579	21.2287	1	6195.86	8.09621	0.027062	3.63525	湖北	hubei	30.52	33.19	-2.67	3	96	150154	4.50054	114	21	55	1.8	82	11.4923	6.94196	4.63434	10.2503	6.41575		0.112494	0	0	0	12.6583	8.7318	2.87356	4.38203	7.09804	7.37607
619	0	0	0	0	芜湖市	wuhu	97.5234	92.5	4.58009	-1.51177e+08	-0.0372352	0.353838	-0.036689	22.0853	1	12750.3	8.26642	0.030062	0.884025	安徽	anhui	31.33	33.19	-1.86	3	144	111317	4.48669	96	27	28	1.9	67	11.0673	5.89358	4.63103	10.7869	6.42519	0.3934	0.100032	0	0	0	12.8874	9.45339
600581	0	0	0	0	乌鲁木齐市	wulumuqi	112.506	111.75	4.723	1961182535	0.0923855	0.924613	-0.110345	23.7503	1	6121.54	8.84188	-0.095847	0.200383	新疆	xinjiang	43.77	33.19	10.58	3	13	47608	4.8347	146	25	56	3.4	61	11.1624	5.8693	4.6358	8.56389	5.46129		0.117402	0	0	0	12.8002	8.71973	2.12823	4.00733	5.76519	7.90868
738	0	0	0	0	无锡市	wuxi	103.916	100.417	4.64358	3.84611e+08	0.059043	0.281929	-0.013875	21.6695	1	6213.89	9.06716	0.029041	2.90716	江苏	jiangsu	31.59	33.19	-1.6	3	81	67276	4.48015	106	29	45	1.7	68	11.7471	6.47853	4.63677	12.2062	7.39228	0.4285	0.0559932	0	0	0	12.6804	8.7347
600153	0	0	0	0	厦门市	xiamen	73.1036	57.3333	4.29188	-3414755380	-0.0365123	0.762846	0.18475	25.5184	1	84341.9	9.26511	0.036082	0.308611	福建	fujian	24.46	33.19	-8.73	6	34	36049	4.48954	59	16	37	1	37	11.3717	5.94542	4.63492	10.5416	6.07627		0.0846277	0	0	0	14.2609	11.3426
600416	0	0	0	0	湘潭市	xiangtan	101.801	97.5833	4.62302	1568554614	0.0939946	0.86358	0.169468	22.7709	1	7160.74	8.92253	0.00326	0.439015	湖南	hunan	27.87	33.19	-5.32	3	118	65910	4.50787	108	34	45	1.7	73	10.9326	5.6429	4.63356	10.1901	6.31409	0.4081	0.0883539	0	0	0	12.8557	8.87651
937	0	0	0	0	邢台市	xingtai	175.7	168.917	5.11232	-2296050860	-0.0550301	0.502378	-0.293293	23.6278	1	13842.9	10.8158	-0.003922	0.543316	河北	hebei	37.05	33.19	3.86	2	173	183859	4.85734						10.0455	6.58842	4.63201	9.91012	6.26187	0.3689	0.0263994	0	0	0	13.1165	9.5356
601168	0	0	0	0	西宁市	xining	95.4708	90.3333	4.55882	512858536	0.0198561	0.533698	-0.040537	23.9116	1	33437.9	8.75558	0.013181	0.852496	青海	qinghai	36.56	33.19	3.37	2	158	82840	4.8844	121	41	38	2.5	63	10.7528	5.43838	4.64208	7.60589	4.81867		0.0891644	0	0	0	12.9476	10.4175	1.93152	4.09434	6.10368	7.85256
949	0	0	0	0	新乡市	xinxiang	86	115.5	4.45435	9.94567e+07	0.0222571	0.460909	-0.131107	21.7674	1	3470.38	9.09616	0.020266	1.01838	河南	henan	35.31	33.19	2.12	3	79	171457	4.76093						10.4252	6.34879	4.63366	10.4153	6.3347	0.3993	0.0859011	0	0	0	12.2869	8.15231
887	0	0	0	0	宣城市	xuancheng	71	70	4.26268	4.27193e+08	0.0787272	0.433492	0.211091	22.3407	0	16564.4	9.41516	0.1083	2.83692	安徽	anhui	31.95	33.19	-1.24	3	58	73387	4.48395						10.4837	5.55451	4.63103	10.7869	6.42519	0.4128	0.0887874	0	0	0	12.9281	9.71507
400	0	0	0	0	许昌市	xuchang	80	122.917	4.38203	-9.8661e+08	-0.0914188	0.422345	-0.047307	22.8466	1	1448.71	8.69785	0.119463	1.89665	河南	henan	34.02	33.19	0.830002	3	160	47813	4.75618						10.7888	6.06958	4.63366	10.4153	6.3347	0.383	0.111672	0	0	0	13.0351	7.27912
425	0	0	0	0	徐州市	xuzhou	104.158	101.25	4.64591	2746817417	0.056229	0.581602	-0.17138	23.872	1	35554.8	8.93142	0.00833	0.677512	江苏	jiangsu	34.26	33.19	1.07	3	69	165120	4.76747	119	38	37	2	67	10.9622	6.76138	4.63677	12.2062	7.39228	0.4329	0.0982539	0	0	0	14.0794	10.4789
816	0	0	0	0	盐城市	yancheng	94.1735	87.75	4.54514	-1147526811	-0.160868	0.479443	-0.158412	21.5709	0	8344.56	8.51639	0.006003	1.19537	江苏	jiangsu	33.38	33.19	0.190002	3	132	164402	4.8086						10.8802	6.5838	4.63677	12.2062	7.39228	0.404	0.0988583	0	0	0	12.6516	9.02948
600486	0	0	0	0	扬州市	yangzhou	97.6556	95.25	4.58145	299132050	0.0694402	0.351139	-0.06127	21.7602	1	38232.9	7.18539	0.108867	1.80448	江苏	jiangsu	32.39	33.19	-0.799999	3	74	34776	4.53663	106	34	37	1.5	65	11.3224	6.10655	4.63677	12.2062	7.39228	0.4349	0.113828	0	0	0	13.2154	10.5515
600309	0	0	0	0	烟台市	yantai	90.4806	82.3333	4.50514	-3283320127	-0.078941	0.680572	0.091432	23.8183	1	35330.8	8.88876	0.07736	1.13232	山东	shandong	37.52	33.19	4.33	3	126	95182	4.80375	84	28	40	1.6	52	11.3597	6.55284	4.63385	11.1957	6.84172	0.3996	0.0691519	0	0	0	14.259	10.4725
858	0	0	0	0	宜宾市	yibin	103.401	93.4167	4.63861	3127170128	0.067383	0.130919	-0.149972	23.7683	1	88615	10.1767	0.13054	1.75857	四川	sichuan	29.77	33.19	-3.42	3	55	168138	4.47351	97	27	31	3.3	66	10.3834	6.10479	4.63055	10.7605	6.27023	0.3852	0.0751514	0	0	0	13.7727	11.3921
622	0	0	0	0	岳阳市	yueyang	95.608	90.75	4.56026	-6.11552e+07	-0.16355	0.405503	-0.488502	17.818	0	198159	5.27811	-0.107113	6.42638	湖南	hunan	29.37	33.19	-3.82	3	61	56426	4.51341	130	30	29	2.2	58	10.7761	6.32885	4.63356	10.1901	6.31409	0.4088	0.0960086	0	0	0	12.1521	12.1968
600436	0	0	0	0	漳州市	zhangzhou	83	76	4.41884	2.76565e+08	0.0757789	0.18148	0.041552	21.0975	1	25816.2	7.12609	0.119982	3.86514	福建	fujian	24.52	33.19	-8.67	3	123	36449	4.52962						10.8334	6.20859	4.63492	10.5416	6.07627	0.4274	0.120902	0	0	0	12.7829	10.1588
600433	0	0	0	0	湛江市	zhanjiang	75.1438	51.0833	4.3194	3.71204e+08	0.105348	0.4969	0.017867	20.6852	1	2439.05	7.39326	0.037476	3.98607	广东	guangdong	21.27	33.19	-11.92	3	119	183168	4.52552	47	13	15	1.6	29	10.3552	6.58236	4.63773	12.1005	7.52752	0.4117	0.0965918	0	0	0	13.258	7.79978
636	0	0	0	0	肇庆市	zhaoqing	94.6678	84.5	4.55037	-1081615524	-0.212785	0.258933	0.007719	21.5333	1	8877.42	8.58111	0.018711	1.40719	广东	guangdong	23.05	33.19	-10.14	3	141	155456	4.47051						10.732	6.00285	4.63773	12.1005	7.52752	0.3553	0.111435	0	0	0	13.1929	9.09138
600066	0	0	0	0	郑州市	zhengzhou	122.177	122.833	4.80547	1259312081	0.0528601	0.544123	0.159038	23.9709	0	39211.9	9.61347	0.111345	1.38472	河南	henan	34.76	33.19	1.57	3	174	85816	4.75636	158	43	51	3.1	88	11.1981	6.8446	4.63366	10.4153	6.3347		0.0927368	0	0	0	13.4182	10.5768	2.85071	4.07754	6.31463	7.54708
685	0	0	0	0	中山市	zhongshan	87.6606	63.9167	4.47347	9.09138e+07	0.0091321	0.232986	0.102137	20.8673	1	40400.1	7.68432	0.077972	1.73877	广东	guangdong	22.52	33.19	-10.67	4	8	15546	4.47284						11.3928	5.76916	4.63773	12.1005	7.52752	0.408	0.0697555	0	0	0	13.2033	10.6066
651	0	0	0	0	珠海市	zhuhai	82.6946	59.6667	4.41515	8517201853	0.0545167	0.711123	0.161197	25.6649	1	22965.3	11.1763	0.09123	0.71466	广东	guangdong	22.3	33.19	-10.89	3	131	176094	4.38605	53	11	33	1.4	34	11.666	5.09019	4.63773	12.1005	7.52752	0.5702	0.123215	13	7	7	14.8888	10.0418
600479	0	0	0	0	株洲市	zhuzhou	104.242	97.9167	4.64671	-2.95111e+07	-0.01324	0.378299	0.112216	21.5091	1	6837.11	8.40961	0.052804	1.92279	湖南	hunan	27.83	33.19	-5.36	3	91	159775	4.46128	102	36	39	1.7	74	10.9104	5.98416	4.63356	10.1901	6.31409	0.4168	0.108534	0	0	0	11.7334	8.83027
600783	0	0	0	0	淄博市	zibo	134.017	132.917	4.89796	-5.57878e+08	-0.11029	0.325275	0.000807	19.2744	1	13415.1	6.68586	0.061524	4.11891	山东	shandong	36.78	33.19	3.59	19	112	122445	4.77216	171	123	67	3.1	97	11.3798	6.13665	4.63385	11.1957	6.84172	0.4439	0.0601199	0	0	0	13.0454	9.50421
850	0	0	0	0	安庆市	anqing	92.625	74.1667	4.52856	7.34168e+08	0.08565	0.366515	-0.02592	21.381	1	2620.1	8.59877	0.005233	0.963291	安徽	anhui	30.52	33.19	-2.67	3	52	182867	4.66419						10.345	6.13038	4.62781	10.986	6.47266	0.4313	-0.0821656	0	0	0	12.3449	7.87135
898	0	0	0	0	鞍山市	anshan	136.554	101.833	4.91672	6445389317	0.0727503	0.506964	-0.287483	24.689	1	7826.34	10.5406	-0.051921	0.389521	辽宁	liaoning	41.12	33.19	7.93	3	192	35172	4.9315	115	49	38	2.7	72	11.0777	5.89137	4.62869	10.1339	6.72431	0.4002	-0.0204954	0	0	0	12.4196	8.96538
600569	0	0	0	0	安阳市	anyang	197.673	126.5	5.11232	-3.47054e+08	-0.0107692	0.831965	-0.241634	23.737	1	1397.4	9.86391	-0.079077	0.234714	河南	henan	36.1	33.19	2.91	3	53	145705	4.90358	152	53	51	5	92	10.5104	6.23969	4.62791	10.7741	6.4782	0.4006	0.044949	0	0	0	12.1708	7.24309
600550	0	0	0	0	保定市	baoding	231.164	146.75	5.11232	7.25029e+08	0.0901456	0.936005	0.033989	22.1164	1	12974.8	8.59656	0.011483	1.67907	河北	hebei	38.85	33.19	5.66	3	19	66625	4.97175	174	55	54	5.8	107	10.2774	7.05293	4.6237	10.3133	6.33753	0.3841	0.0874275	0	0	0	11.9841	9.47084
806	0	0	0	0	北海市	beihai	89.7447	56.75	4.49697	-9.23471e+08	-0.33733	0.234055	0.037949	20.5398	0	3926.93	7.65964	0.037997	6.42638	广西	guangxi	21.49	33.19	-11.7	3	28	77300	4.66635	48	9	14	1.7	29	10.9194	5.09724	4.62996	9.51591	6.53756	0.4055	0.0413291	0	0	0	11.6906	8.27587
600552	0	0	0	0	蚌埠市	bengbu	108.981	88.3333	4.69117	-4.2708e+07	-0.00928179	0.485816	0.198954	20.8452	1	2182.34	8.48426	0.026636	1.88626	安徽	anhui	32.93	33.19	-0.259998	3	153	136190	4.68111						10.5524	5.79952	4.62781	10.986	6.47266	0.3888	0.0884824	0	0	0	12.8093	7.68861
761	0	0	0	0	本溪市	benxi	113.375	84.5833	4.7307	5.74569e+08	0.0129228	0.720229	-0.293767	24.0993	1	2724.9	9.97646	-0.072893	0.363622	辽宁	liaoning	41.3	33.19	8.11	3	88	92320	4.9436	89	43	41	2.9	56	11.1222	5.15271	4.62869	10.1339	6.72431	0.4839	-0.00560085	0	0	0	12.0377	7.91055
875	0	0	0	0	长春市	changchun	131.255	100.917	4.87714	2.78088e+07	0.00121582	0.792261	-0.094873	22.1824	1	19141.1	8.16309	0.006403	0.586863	吉林	jilin	43.88	33.19	10.69	4	186	107472	4.94782	107	36	45	1.8	66	11.2027		4.63133	9.09144	5.81562		0.0351151	0	0	0	13.0057	9.85964	2.10413	4.11087	6.10256	7.89978
600127	0	0	0	0	常德市	changde	122.358	77.8333	4.80696	-6.90206e+07	-0.0458685	0.502307	0.359532	21.5497	1	9580.35	7.43897	-0.114491	3.12202	湖南	hunan	29.05	33.19	-4.14	3	63	116195	4.6732	82	25	24	2	52	10.7452	6.37228	4.62869	10.4363	6.37622	0.4562	0.0775093	0	0	0	12.1162	9.16757
157	0	0	0	0	长沙市	changsha	152.019	86.8333	5.02401	8120612333	0.0866448	0.566712	-0.1972	23.756	0	21812.9	9.85959	0.000973	0.437492	湖南	hunan	28.21	33.19	-4.98	3	187	6850	4.65532	76	18	38	1.5	61	11.6565	6.61228	4.62869	10.4363	6.37622		0.087583	0	0	0	13.4495	9.9903	2.91235	4.41884	7.23548	7.14235
570	0	0	0	0	常州市	changzhou	132.241	93.5833	4.88462	2.89188e+06	0.000894654	0.374924	0.012052	21.6474	1	17095.3	8.18479	0.022424	1.60979	江苏	jiangsu	31.79	33.19	-1.4	3	62	160024	4.63686	102	30	45	1.8	59	11.6282	6.15516	4.63142	12.4304	7.42309	0.4313	0.0757425	0	0	0	13.2078	9.74662
603838	0	0	0	0	潮州市	chaozhou	87.3846	71.5	4.47032			0.142886	-0.021067	19.9576	0	8084.36	7.02376	0.075165	6.42638	广东	guangdong	23.68	33.19	-9.51	3	125	84650							10.4328	5.57992	4.63035	12.3933	7.58863		0.0704406	0	0	0	11.7699	8.99781
600438	0	0	0	0	成都市	chengdu	158.904	99.6667	5.0683	2.13998e+08	0.0351407	0.576054	-0.086293	23.368	0	11984.4	9.41809	0.05609	1.90667	四川	sichuan	30.67	33.19	-2.52	3	73	101735	4.61996	108	14	53	2	64	11.2155	7.2799	4.62947	11.0814	6.34018		0.074038	0	0	0	13.5371	9.39145	2.8792	4.40672	6.88346	6.9464
600747	0	0	0	0	大连市	dalian	98.78	87.1667	4.5929	-1.21291e+07	-0.00472867	0.197342	1.15915	21.3664	0	28433.4	7.03262	-0.032415	3.96195	辽宁	liaoning	38.92	33.19	5.73	11	46	44727	4.94998	81	30	33	1.4	48	11.6144	6.55065	4.62869	10.1339	6.72431		0.00993524	0	0	0	12.373	10.2554
600303	0	0	0	0	丹东市	dandong	102.852	72.5	4.63329	-7.29914e+08	-0.0722738	0.749556	0.092534	22.2121	0	4216.77	8.54032	0.010719	0.942836	辽宁	liaoning	40.13	33.19	6.94	3	11	69858	4.93625						10.6177	5.48935	4.62869	10.1339	6.72431		-0.0374598	0	0	0	12.7299	8.34706
510	0	0	0	0	德阳市	deyang	131.78	85.4167	4.88113	-2.56338e+06	-0.0016618	0.484045	-0.210555	21.2057	0	11783.8	7.9413	0.004238	3.35686	四川	sichuan	31.13	33.19	-2.06	3	71	62602	4.62701	86	13	30	1.4	53	10.7299	5.86454	4.62947	11.0814	6.34018	0.3988	0.0589912	0	0	0	12.5314	9.37457
600426	0	0	0	0	德州市	dezhou	173.963	141.083	5.11232	2644746340	0.207866	0.364736	-0.109044	22.881	1	13790.7	8.13623	0.077929	1.19191	山东	shandong	37.45	33.19	4.26	3	70	129184	4.98704						10.7803	6.35477	4.62723	11.4938	6.91294	0.4484	0.0596515	0	0	0	13.1314	9.53182
600183	0	0	0	0	东莞市	dongguan	90.4375	70	4.50466	112198689	0.0126634	0.457634	0.025905	22.7528	0	16860.1	9.06288	0.062407	1.60466	广东	guangdong	23.04	33.19	-10.15	3	6	28954	4.5439						11.2334	6.71709	4.63035	12.3933	7.58863	0.4485	0.0669493	0	0	0	14.7144	9.73276
600308	0	0	0	0	东营市	dongying	127.137	120.25	4.84527	6.19584e+08	0.0386462	0.591402	0.016735	22.9658	0	10649.2	8.97626	0.002932	0.420206	山东	shandong	37.46	33.19	4.27	3	7	59821	4.93073						12.0072	5.35687	4.62723	11.4938	6.91294	0.4425	0.0058738	0	0	0	11.9665	9.27333
333	0	0	0	0	佛山市	foshan	91.6	64.6667	4.51743	6051940812	0.0469718	0.565113	-0.022778	25.6602	0	23894.5	11.4436	0.105747	1.08689	广东	guangdong	23.05	33.19	-10.14	3	17	166976	4.63061						11.5927	6.61212	4.63035	12.3933	7.58863		0.0755644	0	0	0	14.8526	10.0814
547	0	0	0	0	福州市	fuzhou	78.1064	55.5833	4.35807	-713456781	-0.105151	0.189144	1.15915	20.839	1	2189.06	7.31721	0.031859	4.01389	福建	fujian	26.08	33.19	-7.11	3	137	115866	4.61786	56	6	33	1	29	11.2287	6.62141	4.6321	11.0288	5.9449		0.0868458	0	0	0	12.3015	7.69168	3.07731	4.34381	7.39572	7.18539
600228	0	0	0	0	赣州市	ganzhou	83.1702	59.1667	4.42089	1.86569e+07	0.036371	0.723285	-0.25274	20.1115	1	20769.1	5.95064	-0.042477	6.42638	江西	jiangxi	25.85	33.19	-7.34	3	165	173319	4.71273						10.0497		4.62996	10.0925	5.61276	0.4009	0.0706665	0	0	0	12.3905	9.94127
300297	0	0	0	0	广州市	guangzhou	93.9362	67.8333	4.54262	-3.09888e+08	-0.137322	0.441247	0.906871	20.7242	0	14897.9	6.86797	0.053984	6.42638	广东	guangdong	23.16	33.19	-10.03	9	66	180659	4.70215	59	13	47	1.4	39	11.8218	7.20868	4.63035	12.3933	7.58863		0.0834112	0	0	0	12.428	9.60904	3.14845	4.36945	7.7017	7.37482
600765	0	0	0	0	贵阳市	guiyang	95.383	59.5833	4.5579	2.19424e+08	0.016642	0.708225	0.009403	22.4944	1	6514.72	8.96354	-0.040912	1.1589	贵州	guizhou	26.57	33.19	-6.62	3	163	12071	4.63295	61	17	28	1.1	39	11.051	6.13812	4.63288	9.55506	4.97673		0.157728	0	0	0	13.3578	8.78197	2.78501	4.41884	7.35436	6.84938
955	0	0	0	0	海口市	haikou	72.4054	42.8333	4.28228	-1.6667e+08	-0.152666	0.399094	0.166722	19.53	0	1624.18	6.60665	-0.071668	4.98583	海南	hainan	20.02	33.19	-13.17	3	110	169301	4.63746	40	5	14	0.9	22	10.8686	5.40852	4.62527	7.63143	4.81867		0.0637355	0	0	0	12.0114	7.39337	3.14845	4.40672	7.52957	7.78643
300020	0	0	0	0	杭州市	hangzhou	116.491	87.3333	4.75781	-828783670	-0.175233	0.431125	-0.165607	21.3834	0	25934	6.77651	0.022966	3.39674	浙江	zhejiang	30.26	33.19	-2.93	9	89	2668	4.64816	85	16	49	1.5	57	11.8469	6.8055	4.62898	12.3673	6.78344		0.0916832	0	0	0	12.7564	10.1633	2.91777	4.33073	7.24201	7.18296
600551	0	0	0	0	合肥市	hefei	128.309	91.1667	4.85444	-2.00926e+08	-0.02933	0.366499	0.122561	22.5185	1	15505	8.08395	0.057841	1.6798	安徽	anhui	31.86	33.19	-1.33	18	36	83553	4.65277	92	16	33	1.8	66	11.1996	6.65923	4.62781	10.986	6.47266		0.0925981	0	0	0	12.7754	9.64898	2.87356	4.34381	7.07429	7.33596
600698	0	0	0	0	衡阳市	hengyang	142.412	79.1667	4.95872	8.37132e+06	0.00741537	0.423054	-0.230254	19.9133	1	17100.9	7.36201	-0.041557	5.76297	湖南	hunan	26.89	33.19	-6.3	3	155	5278	4.63726						10.4784	6.59953	4.62869	10.4363	6.37622	0.2886	0.0855521	0	0	0	12.2296	9.74694
2042	3	0	2	2	淮北市	huaibei	126.818	94.75	4.84275	8.72834e+08	0.0928776	0.601403	0.109398	22.6407	0	3693.85	9.74461	0.036113	1.06809	安徽	anhui	33.97	33.19	0.780003	3	113	125448	4.97097						10.4648	5.38852	4.62781	10.986	6.47266	0.4465	0.00098731	0	0	0	13.3913	8.2147
100	0	0	0	0	惠州市	huizhou	70.8182	54.1667	4.26012	-8.07046e+08	-0.00722157	0.663286	0.035147	25.3761	0	63933.4	10.3026	0.028903	0.466135	广东	guangdong	23.09	33.19	-10.1	3	72	71377	4.65923						11.1009	6.16657	4.63035	12.3933	7.58863	0.4285	0.0465476	0	0	0	14.2214	11.0656
300357	0	0	0	0	湖州市	huzhou	127	93.6667	4.84419	5.75681e+07	0.0941444	0.121543	0.115212	19.4032	0	7627.04	6.41673	0.160913	6.42638	浙江	zhejiang	30.86	33.19	-2.33	3	117	119718	4.72001	76	17	41	1.5	54	11.2775	5.69036	4.62898	12.3673	6.78344	0.4828	0.0655726	0	0	0	12.3286	8.93959
600469	0	0	0	0	焦作市	jiaozuo	169.782	124	5.11232	-1.3717e+08	-0.0199663	0.567825	-0.221504	22.573	1	5976.33	8.90449	0.035987	0.938164	河南	henan	35.24	33.19	2.05	3	127	21295	4.96419	150	49	50	3.9	87	10.9076	5.87043	4.62791	10.7741	6.4782	0.3868	0.0443364	0	0	0	12.906	8.69573
977	0	0	0	0	济南市	jinan	146.364	128.417	4.98609	-3.5489e+07	-0.00453861	0.636561	0.385453	23.0381	1	16197.3	8.08425	0.05717	3.892	山东	shandong	36.65	33.19	3.46	3	108	52356	4.96189	163	47	53	2.7	90	11.3612	6.57116	4.62723	11.4938	6.91294		0.0571223	0	0	0	12.8872	9.69266	2.77259	4.07754	6.25843	7.72365
821	0	0	0	0	荆门市	jingmen	175.8	101.5	5.11232	-8.8717e+06	-0.00319311	0.360654	0.112714	20.75	0	6563.31	7.87093	0.023625	2.79584	湖北	hubei	31.02	33.19	-2.17	3	148	17351	4.62289						10.779	5.67205	4.63006	10.5657	6.48768	0.3969	0.059416	0	0	0	12.0045	8.7894
600566	0	0	0	0	荆州市	jingzhou	161.818	101.833	5.08647	460463295	0.128427	0.243372	0.26166	22.0498	0	23385.7	8.39004	0.160913	6.02859	湖北	hubei	30.33	33.19	-2.86	3	147	50812	4.64309	109	26	36	1.8	70	10.2355	6.34842	4.63006	10.5657	6.48768	0.364	0.0743065	0	0	0	13.6226	10.0599
600668	0	0	0	0	金华市	jinhua	112.882	84	4.72635	1.87035e+08	0.0515039	0.360075	0.00068	21.538	1	14859.1	7.55538	0.061431	1.6695	浙江	zhejiang	29.12	33.19	-4.07	3	179	57349	4.60995						11.1759	6.30335	4.62898	12.3673	6.78344	0.4023	0.0605137	0	0	0	12.9387	9.60644
680	0	0	0	0	济宁市	jining	133.145	117.167	4.89144	1343925307	0.142988	0.628449	-0.48129	22.0505	1	11891.6	8.87305	-0.103007	1.00991	山东	shandong	35.38	33.19	2.19	3	109	95467	4.91437	139	57	45	2.2	81	10.7899	6.72253	4.62723	11.4938	6.91294	0.4127	0.0560675	0	0	0	12.499	9.38368
600354	0	0	0	0	酒泉市	jiuquan	94.4444	88	4.54801	-4.88161e+08	-0.138393	0.51511	0.038353	20.9887	1	22830.1	6.88551	0.015914	1.47835	甘肃	gansu	39.71	33.19	6.52	1	177	54126	4.9836						10.7979	4.82479	4.63045	8.84116	5.08265	0.3706	-0.10769	0	0	0	12.2565	10.0359
878	0	0	0	0	昆明市	kunming	63.9143	53.6667	4.15754	2544480866	0.109163	0.729198	-0.092123	24.7603	1	9538.22	9.30319	0.002757	0.841611	云南	yunnan	25.04	33.19	-8.15	3	83	68959	4.63789	56	17	30	1.4	30	10.9964	6.50534	4.63366	9.36383	5.50614		0.0686832	0	0	0	11.9518	9.16317	2.84491	4.26268	6.98407	7.77901
300084	0	0	0	0	兰州市	lanzhou	94.5818	88.3333	4.54947	6.9865e+07	0.0413846	0.351074	0.289846	19.8244	0	7973.55	6.45047	0.006888	2.21617	甘肃	gansu	36.03	33.19	2.84	2	24	141503	5.08513	120	23	53	3.1	52	10.9503	5.91434	4.63045	8.84116	5.08265		0.0475027	2	1	1	13.5451	8.98401	2.23001	4.06044	5.87661	7.82903
600496	0	0	0	0	六安市	liuan	91	79.6667	4.51086	-6.39017e+08	-0.0611865	0.661083	0.046408	22.6981	0	11236	8.8323	0.018345	0.869205	安徽	anhui	31.73	33.19	-1.46	5	23	11393	4.72922						9.97697	6.16357	4.62781	10.986	6.47266	0.4149	-0.0723848	0	0	0	13.0601	9.32697
528	0	0	0	0	柳州市	liuzhou	133.979	73.3333	4.89768	1142581707	0.0560518	0.563075	-0.35339	22.6188	1	6732.89	9.06497	0.001019	0.457617	广西	guangxi	24.33	33.19	-8.86	3	90	71701	4.60134	70	24	24	1.6	50	10.9831	5.9745	4.62996	9.51591	6.53756	0.4361	0.0408013	0	0	0	13.1451	8.81491
601899	0	0	0	0	龙岩市	longyan	71.1951	48.3333	4.26542	6239861497	0.0743602	0.619512	0.264515	25.0314	1	29962.7	9.85277	0.016001	0.903689	福建	fujian	25.12	33.19	-8.07	2	198	168234	4.71704						11.1104	5.56834	4.6321	11.0288	5.9449	0.4174	0.0720963	0	0	0	14.3239	10.3077
895	0	0	0	0	漯河市	luohe	135	117.25	4.90527	2202085913	0.0962262	0.227137	-0.021863	24.5232	0	12658.2	10.844	0.160913	2.94395	河南	henan	33.56	33.19	0.370003	3	122	88040	4.93931						10.545	5.57405	4.62791	10.7741	6.4782	0.4565	0.0546453	0	0	0	13.724	9.44614
601608	5	1	1	0	洛阳市	luoyang	142.964	105.167	4.96259	1716070636	0.0826444	0.576799	-0.239444	22.1147	1	23485.2	9.01481	0.002984	1.38112	河南	henan	34.7	33.19	1.51	3	107	107452	4.91905	125	44	42	3.3	73	10.8531	6.51516	4.62791	10.7741	6.4782	0.3935	0.0561596	5	2	3	13.8093	10.0642
568	0	0	0	0	泸州市	luzhou	157.259	86	5.0579	1513659752	0.114831	0.213882	0.28892	22.6548	1	52818.9	7.39142	0.117642	2.885	四川	sichuan	28.91	33.19	-4.28	3	106	151242	4.63158	89	23	33	0.9	62	10.3645	6.06267	4.62947	11.0814	6.34018	0.3991	0.0743651	0	0	0	12.8212	10.8746
600808	0	0	0	0	马鞍山市	maanshan	126.63	87	4.84127	-2423553855	-0.0388051	0.667892	-0.245934	24.5323	1	9679.52	10.5823	-0.081731	0.388397	安徽	anhui	31.56	33.19	-1.63	3	194	132445	4.59161	87	24	35	2.2	61	11.0154	5.42592	4.62781	10.986	6.47266	0.4409	0.0241389	0	0	0	12.4827	9.17787
637	0	0	0	0	茂名市	maoming	98.7273	53.25	4.59236	8.00327e+07	0.0629288	0.256789	-0.236063	21.844	0	13778.1	6.47235	0.106357	3.38463	广东	guangdong	21.68	33.19	-11.51	3	146	27898	4.61656						10.6047	6.41195	4.63035	12.3933	7.58863	0.3292	0.0411234	0	0	0	13.1831	9.53091
600839	0	0	0	0	绵阳市	mianyang	113.872	73.4167	4.73508	4256553860	0.0765356	0.679914	0.087688	24.8953	1	8563.35	10.9952	-0.031008	0.480588	四川	sichuan	31.48	33.19	-1.71	3	139	177370	4.54404	72	13	34	1.4	47	10.4844	6.17001	4.62947	11.0814	6.34018	0.387	0.0762332	0	0	0	12.4636	9.05536
990	0	0	0	0	南昌市	nanchang	97.3469	68.75	4.57828	1.00463e+08	0.0203848	0.467764	0.007878	22.1201	1	10524	8.32676	0.029974	2.01222	江西	jiangxi	28.68	33.19	-4.51	3	32	17825	4.65173	75	19	31	1.4	43	11.2369	6.27531	4.62996	10.0925	5.61276		0.0905272	0	0	0	13.7275	9.26151	2.98062	4.33073	7.54513	7.40998
600970	0	0	0	0	南京市	nanjing	124.208	95.4167	4.82195	4.29519e+07	0.00150523	0.761901	-0.011745	23.841	1	25527.8	9.22798	0.022759	0.489768	江苏	jiangsu	32.04	33.19	-1.15	3	29	99258	4.67537	97	19	50	1.7	57	11.6799	6.71489	4.63142	12.4304	7.42309		0.102034	0	0	0	13.4608	10.1476	2.85647	4.30407	6.99586	7.52251
600522	0	0	0	0	南通市	nantong	128	90.6667	4.85203	-4.30465e+08	-0.0274142	0.338337	0.7323	23.528	0	26468.1	8.97563	0.064369	1.52301	江苏	jiangsu	32.01	33.19	-1.18	3	33	136644	4.63283	88	29	37	1.4	58	11.3414	6.59441	4.63142	12.4304	7.42309	0.4271	0.0876945	0	0	0	13.7628	10.1837
600884	0	0	0	0	宁波市	ningbo	110.551	78.75	4.70548	-8.69998e+07	-0.00853108	0.499979	0.175816	22.1824	0	12114.8	7.87778	0.066431	1.58091	浙江	zhejiang	29.86	33.19	-3.33	3	51	122862	4.6286	69	15	43	1.4	45	11.8261	6.66377	4.62898	12.3673	6.78344		0.051684	0	0	0	12.6282	9.40227
629	0	0	0	0	攀枝花市	panzhihua	71.12	59.6667	4.26437	6.42372e+08	0.0114684	0.825853	-0.319552	23.1584	1	4209.6	9.74748	-0.043249	0.562813	四川	sichuan	26.5	33.19	-6.69	2	78	126487	4.66263	64	34	32	2.7	32	11.2263	4.82479	4.62947	11.0814	6.34018	0.3984	0.0623873	0	0	0	12.2926	8.34536
300001	6	0	1	1	青岛市	qingdao	108.596	86	4.68764	-3.51931e+08	-0.0549702	0.582114	0.553777	21.8225	0	10193.5	8.30771	0.021313	4.53858	山东	shandong	36.07	33.19	2.88	3	191	20159	5.02532	98	28	36	1.8	52	11.5378	6.81421	4.62723	11.4938	6.91294		0.0699451	0	0	0	13.4452	9.22961
601566	0	0	0	0	泉州市	quanzhou	73.925	52.25	4.30305	1661197502	0.207866	0.204863	0.091295	21.5371	0	12359.5	8.88489	0.074939	2.43553	福建	fujian	24.93	33.19	-8.26	3	103	92055	4.70769	53	10	25	1	28	11.1903	6.74759	4.6321	11.0288	5.9449	0.4316	0.0705258	0	0	0	13.1933	9.42226
600497	0	0	0	0	曲靖市	qujing	62.4211	56.25	4.1339	2248870664	0.0671502	0.666628	-0.041488	23.6199	1	34173	9.34784	0.002061	0.54971	云南	yunnan	25.51	33.19	-7.68	2	87	41300	4.71961	45	23	19	1.4	30	10.2053	6.40638	4.63366	9.36383	5.50614	0.3618	0.0528267	0	0	0	12.4033	10.4392
2759	0	0	0	0	汕头市	shantou	86.2143	60	4.45684			0.130904	0.028624	19.8367	0	3406.59	6.51915	0.091718	6.42638	广东	guangdong	23.39	33.19	-9.8	3	97	120477		52	13	20	1.2	33	10.4262	6.32115	4.63035	12.3933	7.58863	0.4367	0.0882721	0	0	0	11.8736	8.13376
717	0	0	0	0	韶关市	shaoguan	86.875	57.25	4.46447	3.21994e+08	0.0194437	0.937778	-0.428384	23.1342	1	6112.15	9.10964	-0.137319	0.729058	广东	guangdong	24.84	33.19	-8.35	3	193	180364	4.64181						10.581	5.68409	4.63035	12.3933	7.58863	0.4603	0.0327708	0	0	0	12.3116	8.7182
600216	0	0	0	0	绍兴市	shaoxing	110.321	84.5833	4.70339	9.48273e+06	0.00114959	0.198052	-0.069456	22.2266	0	7409.84	8.7413	0.019181	1.4038	浙江	zhejiang	30.01	33.19	-3.18	3	138	100256	4.64092	80	27	45	1.3	55	11.5209	6.2102	4.62898	12.3673	6.78344	0.4263	0.0469047	0	0	0	12.7831	8.9107
410	0	0	0	0	沈阳市	shenyang	157.286	108.083	5.05806	-2096596028	-0.0940615	0.89864	-0.183116	22.577	1	6264.46	9.47808	-0.028707	0.859237	辽宁	liaoning	41.8	33.19	8.61	3	100	52270	4.92116	115	66	48	2.2	72	11.3821	6.72155	4.62869	10.1339	6.72431		0.0244551	0	0	0	12.7783	8.74281	2.30259	4.14313	5.89688	7.78979
16	0	0	0	0	深圳市	shenzhen	77.766	53.0833	4.3537	903074620	0.063372	0.784184	-0.052942	23.6354	1	16141.1	9.82774	-0.089531	0.959299	广东	guangdong	22.62	33.19	-10.57	3	115	167770	4.49983	49	8	33	1.3	30	11.9703	7.03779	4.63035	12.3933	7.58863		0.0938043	0	0	0	13.7649	9.68919
600487	0	0	0	0	苏州市	suzhou	122.345	91.25	4.80685	-6.79166e+08	-0.0438676	0.657225	0.301714	23.335	0	12822.6	9.1525	0.044779	1.27797	江苏	jiangsu	31.32	33.19	-1.87	3	145	87023	4.61273	80	21	54	1.5	58	11.8256	6.96847	4.63142	12.4304	7.42309	0.424	0.0540067	0	0	0	13.5223	9.45904
600756	0	0	0	0	泰安市	taian	129.778	107.5	4.86582	2.0899e+07	0.0115248	0.468232	0.133131	20.9302	1	20229.7	7.58528	0.058223	6.42638	山东	shandong	36.18	33.19	2.99	9	104	42713	4.94345	127	39	42	2.8	69	10.9418	6.32986	4.62723	11.4938	6.91294	0.4489	0.0520287	0	0	0	12.8369	9.91496
600267	0	0	0	0	台州市	taizhou	102.714	71.6667	4.63195	-3.17011e+06	-0.00016533	0.574159	-0.131658	22.8943	1	27951.7	9.13702	0.006587	0.79813	浙江	zhejiang	28.65	33.19	-4.54	3	35	68147	4.64856						10.9937	6.40671	4.62898	12.3673	6.78344	0.4224	0.0491442	0	0	0	13.5518	10.2383
600409	0	0	0	0	唐山市	tangshan	142.815	121.667	4.96155	1402080333	0.0689076	0.665244	0.078651	23.3402	1	11173.9	9.65361	0.018878	0.704787	河北	hebei	39.63	33.19	6.44	3	42	16221	4.96582	141	49	61	4.2	85	11.2696	6.6607	4.6237	10.3133	6.33753	0.4117	-0.019636	0	0	0	13.1154	9.32143
600867	0	0	0	0	通化市	tonghua	109.83	82.5833	4.69894	4.8046e+08	0.126833	0.345582	0.150187	21.2357	0	3615.52	7.58579	0.129368	6.42638	吉林	jilin	41.49	33.19	8.3	3	170	177158	4.92749						10.7182		4.63133	9.09144	5.81562	0.3825	-0.00722856	0	0	0	12.249	8.19327
630	0	0	0	0	铜陵市	tongling	119.333	82.75	4.78192	6.32539e+08	0.0143214	0.66883	-0.021638	25.188	1	12967.9	9.68353	-0.016524	0.774939	安徽	anhui	30.93	33.19	-2.26	3	182	174714	4.59806						11.4873	5.07655	4.62781	10.986	6.47266	0.4572	0.272633	0	0	0	12.81	9.47031
338	0	0	0	0	潍坊市	weifang	124.704	114.917	4.82594	1948442221	0.0169617	0.636761	-0.074303	25.0235	1	73729.8	10.656	0.018827	0.336254	山东	shandong	36.62	33.19	3.43	3	124	106357	4.97413	135	44	36	2.1	72	10.93	6.83381	4.62723	11.4938	6.91294	0.4083	0.0801777	0	0	0	13.5891	11.2082
600879	0	0	0	0	武汉市	wuhan	166.056	103.417	5.11232	8.46314e+07	0.00791653	0.468577	0.144341	22.4477	1	5418.1	9.06474	0.026757	1.73767	湖北	hubei	30.52	33.19	-2.67	3	96	85504	4.54341	104	18	52	1.8	70	11.5534	6.96769	4.63006	10.5657	6.48768		0.0830351	0	0	0	13.0106	8.59769	2.8792	4.40672	7.09804	7.39369
619	0	0	0	0	芜湖市	wuhu	108.6	81	4.68767	2.3569e+08	0.0602897	0.321319	-0.121638	21.9556	1	14306.6	8.21825	0.030135	1.38132	安徽	anhui	31.33	33.19	-1.86	3	144	183687	4.64212	81	20	27	1.9	58	11.1213	5.90386	4.62781	10.986	6.47266	0.3848	0.0639822	0	0	0	12.8822	9.56854
600581	0	0	0	0	乌鲁木齐市	wulumuqi	162.691	105.083	5.09185	1257198607	0.0688175	0.937778	-0.488502	23.0799	1	8964.34	8.69215	-0.137319	0.413252	新疆	xinjiang	43.77	33.19	10.58	3	13	39009	4.98923	133	15	52	3.6	66	11.2164	5.87493	4.62075	9.07818	5.49018		0.0691335	0	0	0	12.4439	9.10112	2.28238	4.07754	5.76519	7.90868
581	0	0	0	0	无锡市	wuxi	124.444	94.5833	4.82386	3.605e+08	0.0229558	0.222287	-0.096442	22.471	1	52027.8	8.52298	0.098876	1.50245	江苏	jiangsu	31.59	33.19	-1.6	3	81	42583	4.61372	94	26	41	1.7	61	11.7825	6.4802	4.63142	12.4304	7.42309	0.4304	0.0381399	0	0	0	13.1465	10.8596
600815	0	0	0	0	厦门市	xiamen	74.2273	49.75	4.30713	-3.84425e+08	-0.0403899	0.666229	-0.327135	21.8443	1	7105.6	8.29779	-0.102947	0.94105	福建	fujian	24.46	33.19	-8.73	3	34	2099	4.62336	48	10	31	0.9	29	11.4118	5.95842	4.6321	11.0288	5.9449		0.0587888	0	0	0	12.7997	8.86878
600416	0	0	0	0	湘潭市	xiangtan	134.442	82.6667	4.90113	-5.69173e+07	-0.00307778	0.785083	0.225949	22.9746	1	7118.34	8.95648	0.002516	0.833331	湖南	hunan	27.87	33.19	-5.32	3	118	89988	4.65355	89	24	41	1.4	57	11.0093	5.64675	4.62869	10.4363	6.37622	0.4123	0.0843903	0	0	0	12.3667	8.87057
937	0	0	0	0	邢台市	xingtai	201.564	136.5	5.11232	2620535412	0.0643738	0.509582	-0.313298	23.252	1	14011.8	10.7345	0.007453	0.437482	河北	hebei	37.05	33.19	3.86	2	173	41386	5.01119						10.0965	6.59365	4.6237	10.3133	6.33753	0.3617	0.0715205	0	0	0	12.3387	9.54773
600869	0	0	0	0	西宁市	xining	91.4	82.8333	4.51525	9.10128e+08	0.0691459	0.669052	0.031646	23.1838	0	14016.4	9.18287	0.034286	1.43665	青海	qinghai	36.56	33.19	3.37	3	158	117912	4.93143	106	31	38	2.8	49	10.8032	5.44708	4.64073	7.60589	4.81867		0.0617764	0	0	0	13.2641	9.54805	2.00148	4.02535	6.10368	7.85984
949	0	0	0	0	新乡市	xinxiang	162.782	127.5	5.09241	-7.52483e+08	-0.151158	0.494523	0.079363	21.8437	1	1979.58	9.11515	0.027762	1.09572	河南	henan	35.31	33.19	2.12	3	79	102023	4.9167						10.4505	6.35106	4.62791	10.7741	6.4782	0.3993	0.0298361	0	0	0	12.353	7.59115
600285	0	0	0	0	信阳市	xinyang	139.655	102.667	4.93917	-3.86589e+06	-0.00142725	0.363497	0.295898	20.7916	0	30946.2	7.56786	0.049363	2.61946	河南	henan	32.13	33.19	-1.06	3	21	9572	4.67287						10.2871	6.46303	4.62791	10.7741	6.4782	0.4246	0.0696109	0	0	0	12.9984	10.34
600782	0	0	0	0	新余市	xinyu	82.9167	60.75	4.41784	3237055118	0.114682	0.696535	-0.216225	23.9569	1	38448.2	9.87642	0.001929	0.278924	江西	jiangxi	27.81	33.19	-5.38	3	80	34267	4.62385						11.3066		4.62996	10.0925	5.61276	0.502	0.0516845	0	0	0	12.6175	10.5571
887	0	0	0	0	宣城市	xuancheng	101.294	74.8333	4.61803	-4.33426e+08	-0.0580136	0.491278	0.298181	22.6017	0	16651.2	9.49574	0.100377	3.52366	安徽	anhui	31.95	33.19	-1.24	3	58	38199	4.64278						10.5351	5.5616	4.62781	10.986	6.47266	0.4146	0.058662	0	0	0	12.925	9.72029
400	0	0	0	0	许昌市	xuchang	148.945	116.25	5.00358	3.76758e+08	0.0301712	0.449712	-0.121171	22.7175	1	1631.04	8.68592	0.064534	1.56893	河南	henan	34.02	33.19	0.830002	3	160	23078	4.89942						10.823	6.07569	4.62791	10.7741	6.4782	0.3836	0.0402112	0	0	0	13.1489	7.39759
425	0	0	0	0	徐州市	xuzhou	134.804	99	4.90382	2145568098	0.0502382	0.517557	-0.285264	23.5361	1	14416.7	9.58596	-0.001468	0.704979	江苏	jiangsu	34.26	33.19	1.07	3	69	138713	4.91129	122	38	39	2.3	65	11.027	6.76608	4.63142	12.4304	7.42309	0.4376	0.0717116	0	0	0	13.9307	9.57621
600805	0	0	0	0	盐城市	yancheng	118.612	88.8333	4.77586	9.2844e+08	0.0909198	0.331881	-0.227177	21.2909	1	13800.6	8.54985	0.01227	1.05491	江苏	jiangsu	33.38	33.19	0.190002	19	132	46573	4.88199						10.9734	6.58458	4.63142	12.4304	7.42309	0.412	0.0982579	0	0	0	13.0579	9.53254
600486	0	0	0	0	扬州市	yangzhou	108.222	92.3333	4.68419	7.15161e+08	0.153555	0.305465	0.104109	21.8592	1	50553.3	7.24423	0.101002	1.95227	江苏	jiangsu	32.39	33.19	-0.799999	3	74	27726	4.68898	101	24	30	1.5	55	11.4036	6.10782	4.63142	12.4304	7.42309	0.4371	0.086246	0	0	0	13.5414	10.8308
682	0	0	0	0	烟台市	yantai	101.524	78.3333	4.62029	-3.02646e+07	-0.00925969	0.419911	0.131839	21.4572	1	32761	8.29355	0.034697	2.21165	山东	shandong	37.52	33.19	4.33	3	126	36377	4.92203	80	21	33	1.6	48	11.4293	6.55452	4.62723	11.4938	6.91294	0.3623	0.0739744	0	0	0	12.9673	10.397
858	0	0	0	0	宜宾市	yibin	153.434	83.1667	5.03327	2012935472	0.0383076	0.15608	0.030831	23.7987	1	92022	10.1635	0.121996	1.97071	四川	sichuan	29.77	33.19	-3.42	3	55	14991	4.63533	83	24	29	1.4	58	10.4359	6.10925	4.62947	11.0814	6.34018	0.3834	0.0568565	0	0	0	13.4989	11.4298
826	0	0	0	0	宜昌市	yichang	196.927	98	5.11232	3527932131	0.207866	0.603521	0.44951	22.5702	1	2086.63	9.93939	0.05898	2.11625	湖北	hubei	30.7	33.19	-2.49	14	56	67352	4.61416	107	20	35	1.7	70	11.3189	6.02224	4.63006	10.5657	6.48768	0.4141	0.0806427	0	0	0	12.8472	7.64378
908	0	0	0	0	岳阳市	yueyang	109.167	80.6667	4.69288	-4.53904e+08	-0.131847	0.346886	0.256259	21.623	0	2392.41	7.91316	0.107532	3.74499	湖南	hunan	29.37	33.19	-3.82	3	61	180954	4.65835	92	26	25	2.6	53	10.848	6.33491	4.62869	10.4363	6.37622	0.409	0.081271	0	0	0	12.9938	7.78048
300498	9	0	2	2	云浮市	yunfu	85.6667	54.25	4.45046			0.296482	0.245701	24.5994	0	24041	10.6928	0.160913	5.0655	广东	guangdong	22.93	33.19	-10.26	1	15	146940							10.2778	5.50959	4.63035	12.3933	7.58863	0.4271	0.074006	0	0	0	13.659	10.0876
600436	0	0	0	0	漳州市	zhangzhou	77.234	54.4167	4.34684	6.00379e+07	0.0148062	0.185354	0.297004	21.3576	1	20488.2	7.41035	0.114266	6.42638	福建	fujian	24.52	33.19	-8.67	3	123	13277	4.67886						10.9254	6.21661	4.6321	11.0288	5.9449	0.4235	0.104131	0	0	0	12.7118	9.92765
600433	0	0	0	0	湛江市	zhanjiang	81.1707	53.5	4.39655	-7.41472e+08	-0.185714	0.385811	0.345502	20.9819	1	3248.08	7.33041	0.008727	3.64911	广东	guangdong	21.27	33.19	-11.92	3	119	101431	4.68187	45	10	15	1.4	28	10.4023	6.58636	4.63035	12.3933	7.58863	0.418	0.053577	0	0	0	13.1906	8.08613
636	0	0	0	0	肇庆市	zhaoqing	98.5957	65.6667	4.59103	-9.02576e+07	-0.0136999	0.273827	-0.13717	21.3857	1	6388.43	8.85737	0.009833	1.55044	广东	guangdong	23.05	33.19	-10.14	3	141	182846	4.62579						10.7928	6.00871	4.63035	12.3933	7.58863	0.3594	0.0677214	0	0	0	13.1706	8.7624
676	0	0	0	0	郑州市	zhengzhou	191.745	135.083	5.11232	-1.11159e+08	-0.33733	0.534206	-0.148743	19.5763	0	5148.32	6.91175	-0.013503	6.42638	河南	henan	34.76	33.19	1.57	3	174	94878	4.96115	167	33	58	2.7	96	11.2539	6.86474	4.62791	10.7741	6.4782		0.0788743	0	0	0	12.2338	8.54662	2.82731	4.14313	6.31463	7.45617
600305	0	0	0	0	镇江市	zhenjiang	115.843	96.25	4.75224	3.12597e+07	0.0138203	0.311769	0.081028	20.9898	1	5455.35	7.81238	0.105048	3.42024	江苏	jiangsu	32.2	33.19	-0.989998	3	185	127736	4.67687	83	25	42	1.6	59	11.6114	5.76409	4.63142	12.4304	7.42309	0.4262	0.0768777	0	0	0	11.8313	8.60454
600872	0	0	0	0	中山市	zhongshan	88.7556	56.8333	4.48589	-1.82781e+08	-0.0404105	0.38127	0.044168	21.738	1	15503.2	8.26411	0.060592	2.75637	广东	guangdong	22.52	33.19	-10.67	3	8	55762	4.61734						11.4514	5.77443	4.63035	12.3933	7.58863	0.3214	0.0662484	0	0	0	13.4586	9.64887
651	0	0	0	0	珠海市	zhuhai	90.2449	56.25	4.50253	12854666504	0.079498	0.699646	-0.290418	25.3341	1	24054.1	11.1642	0.07807	0.831498	广东	guangdong	22.3	33.19	-10.89	3	131	74134	4.54753	51	9	29	1.6	31	11.7337	5.10236	4.63035	12.3933	7.58863	0.5794	0.0847253	0	0	0	14.9659	10.0881
600458	0	0	0	0	株洲市	zhuzhou	143.736	80.5833	4.96798	-1564579206	-0.119578	0.637757	0.801849	23.1051	1	25908.4	8.85095	0.019667	0.894758	湖南	hunan	27.83	33.19	-5.36	3	91	87237	4.65827	86	26	35	1.6	55	10.9795	5.99409	4.62869	10.4363	6.37622	0.3871	0.0805642	0	0	0	13.2122	10.1624
600587	0	0	0	0	淄博市	zibo	145.236	125.833	4.97836	306745868	0.0312271	0.596122	0.202273	22.7454	1	12638.9	8.84535	0.036891	1.50315	山东	shandong	36.78	33.19	3.59	3	112	15475	4.92845	165	87	63	3.5	92	11.399	6.14247	4.62723	11.4938	6.91294	0.4493	0.0249319	0	0	0	13.4013	9.44461
600227	0	0	0	0	贵阳市	guiyang	61.6667	61.6667	4.12174	-1838566594	-0.254845	0.352248	-0.030685	21.773	0	49425.1	7.94556	-0.046777	1.74488	贵州	guizhou	26.57	33.19	-6.62	3	163	170447	4.261	64	13	29	1.1	37	11.1239	6.15418	4.62889	9.25206	5.21982		0.0921914	0	0	0	12.076	10.8082	2.79117	4.39445	7.26669	7.05721
571	0	0	0	0	海口市	haikou	70.9175	41.0833	4.26152	-1.52486e+08	-0.0341408	0.354891	-0.075873	20.674	0	11324	8.50674	0.021594	0.933194	海南	hainan	20.02	33.19	-13.17	2	110	107648	4.52935	42	6	16	0.9	23	10.8187	5.39848	4.63812	7.60589	4.81867		0.206778	0	0	0	13.489	9.33476	3.14845	4.41884	7.52957	7.65586
300033	0	0	0	0	杭州市	hangzhou	85.5833	85.5833	4.44949	3.48304e+08	0.0853859	0.276034	0.202304	21.2735	0	20765	7.86134	0.160913	6.42638	浙江	zhejiang	30.26	33.19	-2.93	9	89	36968	4.27923	79	12	45	1.3	49	11.7303	6.82416	4.63376	12.308	6.91055		0.12572	0	0	0	13.2576	9.94107	2.95491	4.33073	7.66524	7.3287
713	0	0	0	0	合肥市	hefei	113	107.5	4.72739	154922053	0.082014	0.292397	-0.186037	21.0445	1	31435.7	7.16627	0.032301	1.63285	安徽	anhui	31.86	33.19	-1.33	1	36	64565	4.40568	113	23	31	1.6	83	11.1227	6.64717	4.63103	10.7869	6.42519		0.108637	0	0	0	12.6378	10.3557	2.8622	4.34381	7.07429	7.3398
939	0	0	0	0	武汉市	wuhan	120.612	112.833	4.79258	-6.42437e+08	-0.0453028	0.762457	0.289697	21.7701	0	5649.83	8.01036	0.014111	0.748344	湖北	hubei	30.52	33.19	-2.67	2	96	3912	4.5292	114	21	55	1.8	82	11.4923	6.94196	4.63434	10.2503	6.41575		0.112494	0	0	0	11.9712	8.63956	2.87356	4.38203	7.09804	7.37607
600714	0	0	0	0	西宁市	xining	95.4708	90.3333	4.55882	1.06355e+08	0.0823662	0.650862	-0.250776	19.8723	1	32466.1	6.46614	0.005754	2.37569	青海	qinghai	36.56	33.19	3.37	2	158	131462	4.88893	121	41	38	2.5	63	10.7528	5.43838	4.64208	7.60589	4.81867		0.0891644	0	0	0	12.5834	10.388	1.93152	4.09434	6.10368	7.85256
300304	0	1	2	1	徐州市	xuzhou	97.1667	97.1667	4.57643	-4.26526e+08	-0.208667	0.180453	0.241271	20.0989	0	30131.7	6.30445	0.053596	5.09355	江苏	jiangsu	34.26	33.19	1.07	3	69	54224	4.66885	118	35	42	2.2	60	11.1101	6.77079	4.63764	12.3503	7.46388	0.4382	0.0918517	0	0	0	12.0217	10.3134
998	0	0	0	0	长沙市	changsha	152.019	86.8333	5.02401	6.12136e+08	0.121848	0.511517	0.115896	21.4292	1	47839.5	7.32185	0.093042	4.7091	湖南	hunan	28.21	33.19	-4.98	1	187	51792	4.65327	76	18	38	1.5	61	11.6565	6.61228	4.62869	10.4363	6.37622		0.087583	0	0	0	12.9407	10.7756	2.91235	4.41884	7.23548	7.14235
735	0	0	0	0	海口市	haikou	72.4054	42.8333	4.28228	2.50355e+08	0.0556022	0.593408	-0.274223	20.4086	0	11413.9	7.66716	0.014334	1.47972	海南	hainan	20.02	33.19	-13.17	1	110	43479	4.61961	40	5	14	0.9	22	10.8686	5.40852	4.62527	7.63143	4.81867		0.0637355	0	0	0	12.9061	9.34267	3.14845	4.40672	7.52957	7.78643
713	0	0	0	0	合肥市	hefei	128.309	91.1667	4.85444	-7.37595e+06	-0.00395946	0.268832	-0.193026	20.83	1	32750.8	7.12528	0.016337	2.10816	安徽	anhui	31.86	33.19	-1.33	1	36	101966	4.56487	92	16	33	1.8	66	11.1996	6.65923	4.62781	10.986	6.47266		0.0925981	0	0	0	12.5976	10.3967	2.87356	4.34381	7.07429	7.33596
600354	0	0	0	0	酒泉市	jiuquan	94.4444	88	4.54801	-4.88161e+08	-0.138393	0.51511	0.038353	20.9887	1	22830.1	6.88551	0.015914	1.47835	甘肃	gansu	39.71	33.19	6.52	1	177	107187	4.9836						10.7979	4.82479	4.63045	8.84116	5.08265	0.3706	-0.10769	0	0	0	12.2565	10.0359
600714	0	0	0	0	西宁市	xining	91.4	82.8333	4.51525	1.8116e+08	0.149725	0.56137	-0.232294	19.608	1	17880.3	6.70073	-0.029966	2.81995	青海	qinghai	36.56	33.19	3.37	2	158	131462	5.03819	106	31	38	2.8	49	10.8032	5.44708	4.64073	7.60589	4.81867		0.0617764	0	0	0	12.6476	9.79151	2.00148	4.02535	6.10368	7.85984
300498	3	0	2	2	云浮市	yunfu	85.6667	54.25	4.45046			0.296482	0.245701	24.5994	0	24041	10.6928	0.160913	5.0655	广东	guangdong	22.93	33.19	-10.26	1	15	113539							10.2778	5.50959	4.63035	12.3933	7.58863	0.4271	0.074006	2	1	1	13.659	10.0876
[truncated: 114 more columns]
