# Supplementary material for: Will China’s audit of natural environmental resource promote green sustainable development? Evidence from PSM-DID analysis based on substantial and strategic pollution reduction
Source: PLoS One. 2022 Dec 13;17(12):e0278985. doi: 10.1371/journal.pone.0278985 (PMC9747048; doi:10.1371/journal.pone.0278985)
Supplement: S2 Appendix — (ZIP) [file pone.0278985.s003.zip]

Archive with 8 entries (7 files):
- S3 Appendix B.Table 1-7/Table 1. Baseline evaluation of green development effect..docx
- S3 Appendix B.Table 1-7/Table 2. Group inspection of cities before the pilot audit..docx
- S3 Appendix B.Table 1-7/Table 3. Grouping trend test of six major air pollutants..docx
- S3 Appendix B.Table 1-7/Table 4. Placebo test results..docx
- S3 Appendix B.Table 1-7/Table 5. Estimation of THE PSW-DID model..docx
- S3 Appendix B.Table 1-7/Table 6. Discussion of the mechanism of economic performance and manpower level..docx
- S3 Appendix B.Table 1-7/Table 7. Discussion on leading cadres' promotion assessment and manpower level..docx
- S3 Appendix B.Table 1-7/
